# Supplementary material for: Multi-Response Optimization of the Malting Process of an Italian Landrace of Rye (Secale cereale L.) Using Response Surface Methodology and Desirability Function Coupled with Genetic Algorithm
Source: Foods. 2022 Nov 9;11(22):3561. doi: 10.3390/foods11223561 (PMC9689978; doi:10.3390/foods11223561)
Supplement: Supplementary file 1 [file foods-11-03561-s001.zip]

Archive with 1 entries (1 files):
- foods-1975894-supplementary.pdf
